# Supplementary material for: P2RY8 variants in lupus patients uncover a role for the receptor in immunological tolerance
Source: J Exp Med. 2021 Dec 10;219(1):e20211004. doi: 10.1084/jem.20211004 (PMC8669517; doi:10.1084/jem.20211004)
Supplement: Table S1 — shows basic clinical information of studied patients. [file JEM_20211004_TableS1.xlsx]

## Sheet: Sheet1
A. Clinical information of SLE/APS patients
Sample ID	P2RY8 Variant	Age at onset	patient age at bleeding time	Gender	Diagnosis	familial autoimmunity	Medication (within 6 months before bleeding)	SLEDAI	Interpretation	Autoimmune disease										Lupus ACR criteria																								Additional lupus phenotypes: a Vascular
										SLE	Hashimoto's Thyroiditis	Grave's disease	T1D	Vitiligo	Alopecia	RA	Sjogren's Sd	Vasculitis	Other	Acute Cutaneous lupus	Chronic cutaneous lupus	Aphthous ulcers	Alopecia	Arthritis (2 or more joints)	Serositis	Renal: Red cell casts	Renal: >500g protein/24h	Neurological: Seizures	Neurological: Psychosis	Neurological: myelitis	Autoimmune hemolytic anemia	Leukopenia:<4.0 ×10^9/L	Lymphopenia:<1.0 ×10^9/L	Thrombocytopenia:<1.0 ×10^9/L	ANA	dsDNA antibodies	Sm	Lupus anticoagulant	Cardiolipin antibodies (medium or high titre)	beta-2 glycoprotein I antibodies	Direct Coombs Test	Low C3	Low C4	Raynaud's phenomenon	Digital vasculitis	Cutaneous vasculitis	Arterial thromosis	Deep venous thrombosis	Acute pulmonary embolus
SH409	+/L257F	13	15	female	SLE; LN	N	MP, HCQ, MMF	12	Medium	y	n	n	n	n	n	n	n	n				y	n	y	n	n	n	n	n	n	n	n	n	n	y	y	y	n	n	n	n	y	y	y	n	n	n	n	n
CCG0576	+/N97K	45	49	Male	APS	Proband	Warfarin	N/A	APS (not SLE)	n	n	n	n	n	n	n	n	n	TED	n	n	n	n	n	n	n	n	n	n	n	n	n	y	y	y	n	n		y	y	n	n	n	y	y	y	y	y	n
CCG0577	+/N97K			female	Nil	Son has APS; she has a family history of recurrent miscarriages	NT	0		n	n	n	n	n	n	n	n	n	n	n	n	n	n	n	n	n	n	n	n	n	n	n	n	n	n	n	n	n	n	n	n	n	n	n	n	n	n	n	n
1054DNA01	+/E323G	10	22	female	SLE; LN	Grandmother (mother's mother) has SLE	PDN, Aspirin, Naproxen	2	Mild	y	n	n	n	n	n	n	n	n		y	n	n	n	n	n	n	y	n	n	n	y	n	n	n	y	n	n	y	n	n		n	n	y	n	n	n	n	n
CCG0684	+/E323G	16	16	Male	SLE; LN	N	Mycophenolate	10	Medium	y	n	n	n	n	n	n	n	y		y	n	y	n	y	y	y	n	n	y	n	n	n	n	n	y	y	n	n	n	n	n	y	y	y	n	n	n	n	n
RJ325	+/E323G	30	37	female	SLE	N	MP, calcitriol, omeprazole, thalidomide	9	Mild	y	n	n	n	n	y	n	n	n		y	n	n	y	y	n	n	n	n	n	n	n	n	n	n	1:1280	335.69	n		y	n	n	y	y	n	n	n	n	n	n
RJ326	+/E323G	33	64	female	SLE	N	HCQ, PDN	7	Mild	y	n	n	n	n	n	n	n	n		y	n	n	n	n	n	n	n	n	n	n	n	n	y	n	1:1280	324.89	n	n	n	y	n	y	y	n	n	n	n	n	n
SH455	+/E323G	15	15	female	SLE	N	HCQ, MTX, PDN, AZA	6	Mild	y	n	n	n	n	n	n	n	n				n	n	y	n	y	n	n	n	n	n	n	n	n	1: 1000	939.73	y	n	n		n	y	y	n	n	n	n	n	n
SH528	+/E323G	18	19	female	SLE	N	MP, PDN, MMF, Levofloxacin, Cefdinir	12	Medium	y	n	n	n	n	n	n	n	n				n	n	n	n	y	n	y	n	n	n	y	n	n	1: 1280	97.47	y		n		n	y	y	n	n	n	n	n	n
SH444		29	29	female	SLE; LN	N	nil	16	Severe	y	n	n	n	n	n	n	n	n				n	n	n	n	y	y	n	n	n	n	n	n	n	1:320	40.1	n		n			y	y	n	n	n	n	n	n
SH449		26	26	female	SLE	N	MP, CYN, Tacrolimus, Vincristine	10	Medium	y	n	n	n	n	y	n	n	n				y	y	y	n	n	n	n	n	n	n	n	n	y	1: 3200	35.93	n				n	n	n	y	n	n	n	n	n
SH450		21	29	female	SLE; LN	N	PDN, MMF	10	Medium	y	n	n	n	n	n	n	n	n				n	n	n	n	y	y	n	n	n	n	n	n	n	1: 160	8.81	n		n			n	y	y	n	n	n	n	n
SH456		9	24	female	SLE	N	HCQ, PDN	12	Medium	y	n	n	n	n	n	n	n	n				n	n	n	n	y	n	n	n	n	n	n	n	n	1: 320	22.26	n	n	n		n	y	n	n	n	n	n	n	n
SH476		14	14	female	SLE	N	nil	10	Medium	y	n	n	n	n	n	n	n	n				y	n	y	n	n	n	n	n	n	n	n	n	y	1: 320	240.14	y	y	n		n	y	y	n	n	n	n	n	n
SH477		25	26	female	SLE	N	HCQ, PDN, Calcitriol, Aspirin	9	Mild	y	n	n	n	n	n	n	n	n				n	n	n	n	n	n	n	n	y	n	n	n	n	1: 640	254.27	n		n		n	y	y	n	n	n	n	n	n
SH484		17	22	female	SLE; LN	N	MP, PDN	13	Medium	y	n	n	n	n	y	n	n	y				y	y	n	n	y	y	n	n	n	n	y	n	n		100		y	n		n	y	y	n	n	n	n	n	n
SH498		28	28	female	SLE	N	MP, octreotide, Levofloxacin	6	Mild	y	n	n	n	n	n	n	n	y				n	n	n	n	y	n	n	n	n	n	n	n	n	1: 160	85.78	n	y	n	n	n	y	y	n	n	y	n	n	n
SH502		18	19	female	SLE; LN	N	MP	18	Severe	y	n	n	n	n	n	n	n	n				n	n	y	n	y	y	n	n	n	n	n	n	n		932.08	n	y	n	n	n	y	y	n	n	n	n	n	n
SH505		16	16	female	SLE; LN	N	MP, HCQ	14	Medium	y	n	n	n	n	n	n	n	n				y	n	y	n	y	y	n	n	n	n	n	y	n	>100IU/ml	759.89	n	y	n		n	y	y	n	n	n	n	n	n
SH508		17	25	female	SLE; LN	N	PDN, dexamethasone, MP, MTX, HCQ	13	Medium	y	n	n	n	n	n	n	n	n				n	n	n	n	y	y	n	y	n	n	n	n	y	1: 1280	8.94	n	y		n	n	y	n	n	n	n	n	n	n
SH517		25	25	female	SLE; LN	N	MP, CYC, MMF	13	Medium	y	n	n	n	n	n	n	n	n				n	n	n	n	y	y	n	n	n	n	n	n	n		15.38	n	y	n		n	y	n	n	n	n	n	n	n
SH522		21	22	female	SLE; LN	N	PDN, CYC, CYN, Lguratimod	9	Mild	y	n	n	n	n	n	n	n	n				n	n	y	y	y	y	n	n	n	n	n	n	n		9.61	n		n			n	n	n	n	n	n	n	n
SH525		24	24	female	SLE	N	PDN	7	Mild	y	n	n	n	n	n	n	n	n				n	n	y	n	n	n	n	n	n	n	n	n	n	1: 640	425.43	y	n	n		n	y	y	n	n	n	n	n	n
SH527		11	14	female	SLE	N	MP, PDN, Tacrolimus, Aspirin	17	Severe	y	n	n	n	n	n	n	n	n				n	n	n	n	n	n	n	n	n	n	n		n	1: 320	79.7	n	y	n		n	n	n	n	n	n	n	n	n
SH529		27	27	female	SLE; LN	N	MP, PDN, HCQ, MMF	18	Severe	y	n	n	n	n	y	n	y	n				n	y	n	n	y	y	n	n	n	n	n	n	n	1: 320	1:160	n	y	n		n	y	y	n	n	n	n	n	n
SH532		22	24	female	SLE; LN	N	PDN, HCQ, MMF	10	Medium	y	n	n	n	n	n	n	n	n				n	n	n	n	y	y	n	n	n	n	n	n	n	1: 1280	54.28	n		n		n	y	y	n	n	n	n	n	n
SH534		14	24	female	SLE; LN	N	PDN, HCQ, MMF, CTX	12	Medium	y	n	n	n	n	y	n	n	n				y	y	y	n	y	y	n	n	n	n	n	n	n	1: 320	75.27	n	y	n		y		y	n	n	n	n	n	n
SH541		16	16	female	SLE; LN	N	MP, HCQ, PDN, benazepril hydrochloride	12	Medium	y	n	n	n	n	n	n	n	n				n	n	y	n	y	y	n	n	n	n	n	n	n	1: 1000	28.31	y		n		n	n	n	n	n	n	n	n	n
SH542		14	14	female	SLE; LN	N	PDN	11	Medium	y	n	n	n	n	n	n	n					n	n	n	n	n	n	n	n	n	n	n	n	n	1: 1280	349.68	y	y	n		n	y	y	n		n	n	n	n
SH547		21	23	female	SLE; LN	N	PDN, HCQ, MMF, CTX	8	Mild	y	n	n	n	n	n	n	n	n				n	n	y	n	y	y	n	n	n	n	n	n	n	1: 320	99.32	n	y	n	n	n	y	n	n	n	n	n	n	n
SH553		17	17	female	SLE	N	MP, Ammonium Glycyrrhetate	10	Medium	y	n	n	n	n	y	n	n	n				y	y	n	n	n	n	y	n	n	n	n	y	n	1: 640	289.78	n	y	n		n	y	n	n	n	n	n	n	n
U01		14	14	female	SLE	N	NT	6	Mild	y	n	n	n	n	y	n	n	n		y	n	n	y	n	n	n	n	n	n	n	n	y	y	n	1:640	184.89	y	n	n	nil	n	y	y	n	n	n	n	n	n
U02		15	15	female	SLE	N	NT	6	Mild	y	n	n	n	n	n	n	n	n		y	n	n	n	y	n	n	n	n	n	n	n	n	y	n	1:640	134.44	y	y	n	nil	n	y	y	n	n	n	n	n	n
U03		15	15	female	SLE	N	NT	6	Mild	y	n	n	n	n	y	n	n	n		y	n	n	y	n	n	n	n	n	n	n	n	y	n	y	1:1280	77.14	y	y	n	n	y	y	y	n	n	n	n	n	n
U04		16	16	female	SLE	N	NT	7	Mild	y	n	n	n	n	y	n	n	n		y	n	n	y	y	n	n	n	n	n	n	n	y	y	n	1:320	289.78	n	n	n	n	y	y	y	n	n	n	n	n	n
U05		16	16	female	SLE	N	NT	7	Mild	y	n	n	n	n	n	n	n	n		y	n	y	n	n	n	n	n	n	n	n	n	y	y	y	1:1280	557.08	n	y	n	n	n	y	n	n	n	n	n	n	n
U06		16	16	female	SLE	N	NT	9	Mild	y	n	n	n	n	n	n	n	n		y	n	n	n	y	n	n	n	n	n	n	n	y	y	y	1:1280	244.09	n	nil	n	y	y	y	y	n	n	n	n	n	n
U07		10	18	female	SLE	N	NT	10	Medium	y	n	n	n	n	n	n	n	n		y	n	n	n	y	n	y	n	n	n	n	n	y	y	n	1:1280	496.87	n	y	n	n	y	y	y	n	n	n	n	n	n
U08		18	18	female	SLE;LN	N	NT	9	Mild	y	n	n	n	n	y	n	n	n		y	n	y	y	y	n	n	n	n	n	n	n	n	n	y	1:640	609.47	n	y	n	nil	n	y	y	n	n	n	n	n	n
U09		20	20	female	SLE	N	NT	4	Mild	y	n	n	n	n	n	n	n	n		y	n	n	n	n	n	n	n	n	n	n	n	y	n	n	1:1280	278.18	n	y	n	n	n	y	y	n	n	n	n	n	n
U10		23	23	female	SLE	N	NT	6	Mild	y	n	n	n	n	y	n	n	n		y	n	n	y	n	n	n	n	n	n	n	n	y	y	n	1:1280	176.05	n	y	n	n	y	y	n	n	n	n	n	n	n
U11		24	24	female	SLE	N	NT	17	Severe	y	n	n	n	n	n	n	n	n		y	n	n	n	y	n	y	n	n	n	n	n	n	y	n	1:1000	299.41	n	nil	n	nil	n	y	y	n	n	n	n	n	n
U12		21	24	female	SLE;LN	N	NT	21	Severe	y	n	n	n	n	n	n	n	n		y	n	n	n	n	n	y	y	n	y	n	n	n	n	n	1:640	29.18	n	n	n	n	n	n	n	n	n	n	n	n	n
U13		24	24	female	SLE;LN	N	NT	10	Medium	y	n	n	n	n	n	n	n	n		y	n	n	n	y	n	n	y	n	n	n	n	y	y	n	1:1280	530.43	n	nil	n	n	n	y	y	n	n	n	n	n	n
U14		25	25	female	SLE;LN	N	NT	0	no activity	y	n	n	n	n	n	n	n	n		y	n	n	n	n	n	n	n	n	n	n	n	n	n	n	1:1280	101.01	y	n	n	n	nil	nil	nil	n	n	n	n	n	n
U15		26	26	female	SLE	N	NT	2	Mild	y	n	n	n	n	n	n	n	n		y	n	n	n	n	n	n	n	n	n	n	n	n	n	n	1:640	271.44	n	nil	n	n	nil	y	n	n	n	n	n	n	n
U16		26	27	female	SLE	N	NT	7	Mild	y	n	n	n	n	n	n	n	n		y	n	n	n	y	n	y	n	n	n	n	n	n	n	n	1:1280	242.11	n	nil	n	n	n	y	n	y	n	n	n	n	n
U17		31	31	female	SLE	N	NT	9	Mild	y	n	n	n	n	n	n	n	n		y	n	n	n	y	n	n	n	n	n	n	n	y	y	y	1:1280	246.10	n	nil	n	n	y	y	y	n	n	n	n	n	n
U18		31	31	female	SLE;LN	N	NT	16	Severe	y	n	n	n	n	y	n	n	n		y	n	n	y	n	n	y	y	n	n	n	n	n	y	y	1:640	492.83	n	y	n	y	y	y	y	n	n	n	n	n	n
U19		32	32	female	SLE	Daughter has congenital heart disease, ventricular deficiency, aortic constriction, pulmonary hypertension	NT	7	Mild	y	n	n	n	n	y	n	n	n		y	n	y	y	n	n	n	n	n	n	n	n	n	y	n	1:640	148.29	n	n	n	n	y	y	y	n	n	n	n	n	n
U20		32	32	female	SLE;LN	N	NT	14	Medium	y	n	n	n	n	n	n	n	n		y	n	n	n	y	n	n	y	n	n	n	n	y	y	n	1:1280	599.59	n	y	n	y	y	y	y	y	n	n	n	n	n
U21		34	34	female	SLE	Grandmother (father's mother) has RA	NT	6	Mild	y	n	n	n	n	n	n	n	n		y	n	y	n	y	n	n	n	n	n	n	n	n	y	n	1:1280	421.97	n	n	n	n	n	y	y	n	n	n	n	n	n
U22		34	34	female	SLE	N	NT	10	Medium	y	n	n	n	n	y	n	n	n		y	n	y	y	y	n	n	nil	n	n	n	n	n	n	n	1:640	526.12	n	y	n	n	nil	y	y	n	n	n	n	n	n
U23		35	35	female	SLE;LN	N	NT	20	Severe	y	n	n	n	n	n	n	n	n		y	n	n	n	y	n	y	y	n	n	n	y	y	y	y	1:640	539.17	n	n	n	n	y	y	y	n	n	n	n	n	n
U24		38	38	female	SLE;LN	N	NT	11	Medium	y	n	n	n	n	n	n	n	n		y	n	n	n	y	n	n	y	n	n	n	n	y	y	n	1:1280	289.78	y	nil	n	n	nil	y	y	n	n	n	n	n	n
U25		40	40	female	SLE	N	NT	6	Mild	y	n	n	n	n	n	n	n	n		y	n	n	n	n	n	n	y	n	n	n	n	y	n	y	1:320	63.4	n	nil	y	y	n	y	n	n	n	n	n	n	n
U26		42	41	female	SLE	N	NT	6	Mild	y	n	n	n	n	n	n	n	n		y	n	n	n	y	n	n	n	n	n	n	n	n	n	n	1:640	614.46	n	nil	n	n	n	y	nil	n	n	n	n	n	n
U27		14	41	female	SLE	N	NT	14	Medium	y	n	n	n	n	n	n	n	n		y	n	n	n	n	n	n	n	y	n	n	n	n	n	n	1:1000	183.39	y	nil	n	n	n	y	y	y	n	n	n	n	n
U28		41	42	female	SLE	N	NT	14	Medium	y	n	n	n	n	y	n	n	n		y	n	y	y	y	n	n	y	n	n	n	n	y	y	y	1:1280	446.81	n	y	n	n	y	y	y	n	n	n	n	n	n
U29		43	43	female	SLE	Father has RA	NT	9	Mild	y	n	n	n	n	y	n	n	n		y	n	n	y	y	n	n	n	n	n	n	n	y	n	n	1:1280	71.67	y	nil	n	n	n	y	y	n	n	n	n	n	n
U30		43	43	female	SLE;LN	N	NT	21	Severe	y	n	n	n	n	y	n	n	n		y	n	n	y	y	n	y	y	n	n	n	n	n	y	n	1:1280	267.05	n	n	n	n	n	y	y	y	n	n	n	n	n
U31		44	44	female	SLE;LN	N	NT	14	Medium	y	n	n	n	n	n	n	n	n		y	n	n	n	y	n	y	y	n	n	n	n	n	y	n	1:640	240.14	n	n	n	n	n	y	y	n	n	n	n	n	n
SH505-remission		16	20	female			PDN,MMF,alfacalcidol, iguratimod, Irbesartan, Aspirin, Leucogen													y						n	n					y	y	n	1:640	269.24	n		n	n	n	y	y
U12-remission		21	25	female			HCQ, MMF, alfacalcidol													y						n	n					n	n	n	nil	9.53						n	n
U13-remission		24	25	female			PDN, atorvastatin calcium, alfacalcidol, compound glycyrrhizin, aspirin, valsartan													y						n	n					n	n	n	1:1280	35.01	n		n			n	n
U18-remission		31	32	female			HCQ,PDN, alfacalcidol, sodium valproate, aspirin, pantoprazole, valsartan													y						n	n					n	n	n	(-)	42.38	n		n			y	y
P：postive; N: negative; nil: not test or unapplicable; NT: untreated patients; MP: methylprednisolone; HCQ: hydroxychloroquine; CYC: cyclophosphami; PDN: prednisone; CYN: cyclosporine; MMF: Mycophenolate mofetil
B. Clinical information of Australian SLE patients
Patient ID	Year of Birth	Gender	Renal phenotype	LN Class
GEM150	1999	female	LN	unclassified
GEM106	1987	female	LN	III
GEM141	1961	female	LN	III
GEM146	1964	female	LN	III
GEM157	1987	female	LN	III-IV
GEM093	1956	female	LN	IV
GEM163	1999	female	LN	IV
GEM167	1995	female	LN	IV
GEM112	1988	female	LN	IV (G)
GEM174	1988	female	LN	IV (G)
GEM144	1970	female	LN	IV (S)
GEM151	1991	female	LN	V
GEM143	1941	female	C3 glomerulonephritis
GEM145	1958	female	Interstitial nephritis
GEM155	1953	female	Interstitial nephritis
GEM133	1967	female	Thrombotic microangiopathy
GEM134	1982	female	N
GEM137	1972	female	N
GEM142	1964	female	N
GEM148	1986	female	N
GEM166	1971	female	N
GEM196	1967	female	N
[truncated: 29 more columns]
